# Supplementary material for: A Novel Tiller Angle Gene, TAC3, together with TAC1 and D2 Largely Determine the Natural Variation of Tiller Angle in Rice Cultivars
Source: PLoS Genet. 2016 Nov 4;12(11):e1006412. doi: 10.1371/journal.pgen.1006412 (PMC5096673; doi:10.1371/journal.pgen.1006412)
Supplement: S4 Table — (XLS) [file pgen.1006412.s007.xls]

## Sheet: Sheet1
S4 Table. The tiller angle of 529 O. sativa in Hainan and Wuhan.
ID	Name	Subpopulation (sequence-based)	tiller angle(°)
			Hainan	Wuhan
C001	Sadu-cho	IndI	20	15.5
C002	Dom Sufid	VI	10.8333	8
C003	Gerdeh	Jap	9.83333	5.83333
C004	Li-Jiang-Xin-Tuan-Hei-Gu	TeJ	10.4833	12.25
C005	AZUCENA	TrJ	4	6.33333
C006	Shan-Huang Zhan-2	Ind	8.83333	11.3333
C007	Swarna	Ind	8	8.5
C008	MOROBEREKAN	IndII	5.66667	3.83333
C009	CYPRESS	Ind	8.16667	7
C010	IR64	TrJ		5.5
C011	Tainong67	IndII	12.625	5.16667
C012	N 22	TeJ	6.5
C013	M202	Aus	12.5	11.1667
C014	Dular	Jap	6	3.16667
C015	Laoguangtou83	Aus	11.3333	9.66667
C016	Baimaodao	TeJ	12.0333	11.8333
C017	AnnongwanjingB	TeJ	12.3333	10.3333
C018	Ajiaonante	TeJ	11.6	9.66667
C019	Guangluai4hao	IndI	20.8333	11.3333
C020	xiangaizao10	IndI	13	8.33333
C021	Jing7623	IndI	15	9.33333
C022	JinnanteB	IndI	10.1667	14.1667
C023	Funingzipi	TeJ	6.375	6.33333
C024	zhenshan97B	IndI	5.625	5.66667
C025	Qingsiai16B	IndII	7.83333	6.5
C026	Weiguo	TeJ		6
C027	Dianrui409B	Ind	13	7
C028	Liaojing287	TeJ
C029	Huhui628	Jap
C030	88B	Ind	15.5	14.6667
C031	Xianghui91269	Ind	15.3333	17.6667
C032	Longhuamaohu	TeJ	8.5	10.5
C033	Lucaihao	IndI	15	13.8333
C034	Zhonglouyihao1	TeJ	8.5	9
C035	Yelicanghua	TeJ	23.875	16.8333
C036	Shufeng101	IndI	14.6667	20.5
C037	Chengduai3hao	IndI	11.8333	7.625
C038	Sankecui	Ind	15.75	6
C039	Gongju73	IndI	9	12.8333
C040	Jiabala	IndI	13.5	13.8333
C041	Taishannuo	IndI	27	31.5
C042	Guichao2hao	Ind	9.5	11.25
C043	Huke3hao	Ind	10.3333	6.66667
C044	Teqingxuanhui	IndII	15	10.3333
C045	Huangsiguizhan	IndII	8.25	5.16667
C046	Xiangwanxian3hao	Ind	14	9.5
C047	Taizhong65hao	IndI	11.75	11.3333
C048	Zaoshunonghu6	TeJ
C049	Jinyou1hao	IndII	5.16667	8.16667
C050	Chengnongshuijing	IndII	7.16667	8.16667
C051	PeiC122	Admix	5.33333	1.83333
C052	Guihuahuang	TeJ	6.41667	8.83333
C053	Momi	Ind	12.25	14.1667
C054	Xiushui115	TeJ	6.375	7.33333
C055	Sanbaili	IndI	22.25	20.8333
C056	Jindao1hao	TeJ	11.625	8
C057	Dandongludao	Jap	6.75	8.25
C058	Liusha1hao	IndI	14.375	13.1667
C059	Bawangbian1	IndI	14	7.83333
C060	Dongtingwanxian	IndI	7.5	4
C061	Yangdao2hao	IndII	7.625	7.16667
C062	Zhengdao5hao	IndI	15	8.5
C063	Jing87-304	TeJ	8.5	4
C064	Sugeng2hao	TeJ	9.66667	9.16667
C065	Hongwan1hao	Ind	18.5	14.5
C066	Liushizao	IndI	21.1667	25.1667
C067	Muxiqiu	TeJ	11.375	9.5
C068	Taizhongxianxuan2	IndII	5.33333	6.16667
C069	Dangyu5hao	IndII	8.625	7.16667
C070	Youmangzaojing	TeJ	7.725	8.16667
C071	Laohuzhong	TeJ	7.5	6.66667
C072	Nantehao	IndI	10.1667	12
C073	Esiniu	IndI	25.3333	19
C074	cunsanli	TeJ	8.875
C075	Huangkezaonian	TeJ	8	7.83333
C076	Nantiangangjiu	IndI	15.1667	15
C077	Benbanggu	IndI	14.25	18.3333
C078	Qitoubaigu	IndI	20.1667	11.1667
C079	Muguanuo	TeJ	12	10.5
C080	Hanmadao	IndI	10.25	12.1667
C081	Heidu4	IndI	20.6667	15.3333
C082	Gaoyangdiandao	TeJ	13.1667	24
C083	chikenuo	TeJ	11.5	16.1667
C084	Haobuka	Jap	2.83333	4.33333
C085	Shanjiugu	Jap	6.875	4.5
C086	Fanhaopi	Aus	11.3333	10
C087	Lixinjing	TeJ	10	6.66667
C088	Baigedao	IndI	20.3333	10.375
C089	Tieganwu	TeJ	9.83333	11
C090	Sanlicun	IndII	15.3333	11.5
C091	Meihuanuo	IndI	12.8333	16.1667
C092	Lamujia	IndI	20	23.6667
C093	Magunuo	TeJ		6.5
C094	Menjiagao1	Ind	14.1667	17
C095	Xiaohonggu	IndI	5.66667	6.16667
C096	Jinxibai	Ind	19.3333	12.1667
C097	Jinbaoyin	Ind	27.75	13
C098	Hongainuo	Ind	19	11.6667
C099	Aizaizhan	Ind	16	10.1667
C100	Dongtingwanxian	Ind	11.8833	24.6667
C101	Babaili	TeJ	11.9	13
C102	Qiyuexian	Ind	11.7875	12.3333
C103	Yuyannuo	TeJ	5.875	5.66667
C104	Mamagu	IndI	10.625	13.5
C105	Qingke	Ind	5.83333	3.83333
C106	Hongkezhenuo	TeJ	9.625	13.5
C107	Mowanggunei	Ind	12.5	12.3333
C108	Honggu	IndI	8.75	10.1667
C109	Zimi	IndI	9.625	11
C110	Xianggu	IndI	8.16667	4.83333
C111	Ximaxian	TeJ	8	5
C112	Jinnante43B	IndI	12.6667	12.1667
C113	Xiangzaoxian7hao	Ind	7.33333	6.33333
C114	80B	Ind	8.75	8.33333
C115	Baoxie123B	IndII	4.83333	4.83333
C116	LimingB	TeJ	7.5	8.16667
C117	Jiangnongzao1hao	Ind	33.875	18.3333
C118	Gu154	IndII	4.33333	3.66667
C119	Ninghui21	TeJ	10	6.83333
C120	Shuiyuan300li	TeJ	9.075	7.33333
C121	XiangaiB	Ind	19.5	18.3333
C122	Aituogu151	IndI	11	10
C123	Taidongludao	TrJ	9.83333	4.83333
C124	menjiading2	Ind	7.83333	13.8333
C125	Jiefangxian	IndI	8.375	13.3333
C127	Baikehualuo	IndI	13	8.66667
C128	Liuyezhan	IndI	11.5	13.3333
C129	Aihechi	Ind	18.8333	15.8333
C130	Xiangnuo	TeJ	8	11.6667
C131	Xuanenchangtan	IndI	14.625	7.83333
C132	Jinzhinuo	Ind	12.8333	9.83333
C133	Laohongdao	TeJ	8	11
C134	Wuzidui	TeJ	8.925	15.8333
C135	Xibaizhan	IndI	12.75	20.1667
C136	Zegu	IndI	25.5	20.3333
C137	Cungunuo	TeJ	8.875	7.16667
C138	Lengshuigu	TeJ	11.75	10.3333
C139	Banjiemang	IndI	15.35	23.3333
C140	Wuzuhonggu	IndI	4.83333	10.8333
C141	Nanganggu	IndI	14.8333	15
C142	Mowanggunei	Ind	10.1	10.8333
C143	Qitougu	IndI	6	10.5
C144	Huangpinuo	TeJ	5.66667	9.66667
C145	ZS97	IndI	5.33333	5.33333
C146	Nipponbare	TeJ	7	6.16667
C147	MH63	IndII	7.66667	4.83333
C148	9311	IndII	8.5	6.33333
C149	Zhonghua11	TeJ	7	5.5
C150	Balila	TeJ	6.5125	7
C151	Nanjing11	IndI	13	15.8333
C152	02428	TeJ
C153	IRAT109	TrJ	4.5	9.5
C154	Heigeng2hao	TeJ	8.33333
C155	Erjiunan1hao	IndI	8.66667	12.5
C156	ChaoyangyihaoB	IndI	13.8333	15.1667
C157	L301B	IndI	9.6	11
C158	Guangluai15	IndI	12.5	12.6667
C159	ZhuzhenB	IndI	12.5	11
C160	Baoxie-7B	Ind	10	13.5
C161	Gzhenshan97B	IndI	13	10.1667
C162	Nanxiongzaoyou	Ind	17.75	18.3333
C163	Zaoshuxianghei	IndII	6.125	5.33333
C164	IR661-1	IndII	5.33333	5.16667
C165	Nanjing11	IndI	22.5	13.1667
C166	Gui630	Ind	8.16667	6.5
C167	76--1	Ind	8.83333	7.5
C168	Xugunuo	Ind	11.3333	8
C169	Taizhongzailai1	Ind	7.2	7.16667
C170	Xiangwanxian1hao	IndI	7.33333	7
C171	Xingguo	TeJ	18.8333	13.1667
C172	Zhonghua8hao	TeJ	13	6.83333
C173	Aimakang	IndI	13	13.5
C174	JWR221	IndII	10.8333	4.5
C175	Zhengxian232	Ind	9.25	5.5
C176	Chenwan3hao	Ind	20.9	13.1667
C177	Maguzi	TeJ	7.83333	6.16667
C178	Aimi	IndI	7.16667	6.83333
C179	Haobayong1	Jap	10	5.16667
C180	Wanlixian	IndI	7.25	10.5
C181	Feidongtangdao	TeJ	13.1667	16.6667
C182	Hengxianliangchun	IndI	17.125	17.5
C183	Leihuozhan	IndI	14.5	16.1667
C184	Baikezaohe	IndI	21.3333	19
C185	Haomake(K)	Jap	2.875	3.16667
C186	San**qishi	TrJ	5.66667	4.83333
C187	Niankenuo	TeJ	7.16667	6.16667
C188	Yangkenuo	TeJ	5	10
C189	Putaohuang	TeJ	13	23.1667
C190	Xiangdao	IndI	20.8333	12.8333
C191	Younian	IndI	12.3333	10
C192	Wukezhan	Ind	13.275	21.1667
C193	Zhongnong4hao	IndI	25	14.8333
C194	Minbeiwanxian	Ind	15.125	13.5
C195	Hongmisandan	TeJ	10.75	9.33333
C196	Yuyannuo	TeJ
C197	Maweinian	IndI	10.8	24.5
C198	Zinuo	IndI	8	12.5
C199	Beizinuo	IndI	12.875	15.1667
C200	Biwusheng	IndI	7.83333	18.3333
C201	Yizhixiang	Ind
C202	Xiaobaimi	IndI
C203	Zaoxian240	IndI
W001	Mayang Khang	IndI	32.1667	23.3333
W002	E B Gopher	TrJ	6.83333	7.83333
W003	C 5560	TrJ	3.83333	2.83333
W004	Quinimpol	TrJ	4.16667	9.33333
W005	TAICHU MOCHI 59	TrJ	3.83333	8.83333
W006	WC 2811	TrJ	9.2	13.3333
W007	Criollo Chivacoa 2	TrJ	7	10.5
W008	Secano do Brazil	TrJ	10.1667	8.66667
W009	BERLIN	Ind	5.5	8.625
W010	Sel. No. 388	Jap	15	13.3333
W011	SHIMIZU MOCHI	TeJ	12.63	14.625
W012	KRASNODARSKIJ 424	TeJ	12.25	9.5
W013	Pergonil 15	TeJ	9.5	5.66667
W014	Red Khosha Cerma	VI	14.1	15.3333
W015	Safut Khosha	Aus	22.6667	17.6667
W016	NORIN 11	TeJ	8.66667	13.8333
W017	R 75	TrJ	4.33333	9
W018	UZ ROSZ M38	TeJ	7.33333	9
W019	H57-3-1	Jap	12.3333	10.5
W020	IARI 6626	Aus	8	10.6667
W021	Khao Luang	Jap	2.83333	4
W022	C 8429	TrJ	6.5	8
W023	Warrangal Culture 1252	Ind	8.66667	6.5
W024	Padi Pohon Batu	TrJ	8	12.3333
W025	NC 1/536	Aus	7.66667	9.33333
W026	Won Son Zo No. 11	IndI	25.375	23.6667
W027	Chacareiro Uruguay	TeJ	9.375	10.1667
W028	Doble Carolina	Aus	11	12.3333
W029	Ai Chueh Ta Pai Ku	IndI	9.375
W030	Thang 10	Ind	18.8333	26.3333
W031	Sipirasikkam	IndI	24
W032	TJ	IndI	16.25	13.3333
W033	PD 46	IndI	25.3333	28.1667
W034	PATNAI 6	Aus	12	15.1667
W035	K8C-263-3	Ind	26.3333	16.6667
W036	Chun 118-33	IndI	21.6667	22.3333
W037	Manga Kely 694	Admix	11.1667	21.1667
W038	BLUE STICK	TeJ	8.75	10.6667
W039	Nam Dawk Mai	IndI	14.1667	8.66667
W040	INIAP 7	IndII	7.5	4.33333
W041	Onu B	TrJ	6.5	12.1667
W042	Red	Admix	10.5	18.3333
W043	Dichroa Alef Uslkij	IndII	9.375	6.5
W044	BKN 6987-68-14	IndII	7.66667	7.66667
W045	KUBANETS 508	TeJ	5.9625	14
W046	IR 9660-48-1-1-2	IndII	6.16667	5
W047	Jumli dhan	Jap
W048	N-2703	Aus	11.6667	7.33333
W049	PHUDUGEY	Aus	10.125	10.6667
W050	Ak Tokhum	VI	16.625	18.125
W051	RP2151-173-1-8	IndII	6	5.5
W052	HB-6-2	TeJ	15.6833	10.5
W053	GPNO 1106	TrJ	7.16667	12
W054	Toga	Ind	9	15.6667
W055	Ragasu	Admix	10.1667	15.25
W056	Tamanishiki	TeJ	8.35	9.16667
W057	Grassy	TrJ	6.16667	9.33333
W058	Kao Chio Lin Chou	IndI	16.5	9.83333
W059	Niwahutaw Mochi	TeJ	11.5	5.5
W060	Somewake	TeJ	13.75	7.83333
W061	Ardito	Jap	7	8.83333
W062	NANTON NO. 131	TrJ	10.6667	6.83333
W063	Vary Tarva Osla	Jap	4.875	9
W064	CSORNUJ	TeJ	15.75	9.16667
W065	R 67	TrJ	14.5	9.33333
W066	IR 238	IndII	3.83333	3.5
W067	Mitak	TrJ	7.83333	10.3333
W068	Gazan	TeJ	9.75	12.3333
W069	99216	Aus	8.5	7
W070	Shui Ya Jien	Ind	9	18.5
W071	AKP 4	Ind	13	16.8333
W072	SORNAVARI	Aus	14	7.66667
W073	IR 2061-214-2-3	IndII	8.5	6.5
W074	TAINUNG 45	Ind	10.8333	18.5
W075	Sapundali Local	Ind	18.3	19.3333
W076	Tauli	Aus	16	10.5
W077	79	VI	13.25	12.5
W078	B805D-MR-16-8-3	IndII	9.16667	3.5
W079	A 152	Admix	8.16667	7.16667
W080	UZ ROS 59	IndI	9.5	15.1667
W081	Gasym Hany	VI	28.25	14
W082	Celiaj	TeJ	8.8	5.33333
W083	CNTLR80076-44-1-1-1	IndII	6.83333	6.5
W084	IR 58614-B-B-8-2	IndII	7.7	8
W085	KECHENGNUO NO. 4	Ind	16.5	8.16667
W086	4484	IndII	4	6.83333
W087	YOU-I B	IndI	6.66667	12
W088	CHUNJIANGZAO NO. 1	TeJ	11.125	9.83333
W089	Egyptian Wild Type	Ind	10.8333	14.25
W090	C.B. II	Aus	10.1667	23
W091	Gallawa	Aus	23.1667	18.8333
W092	Karayal	Aus	28.1667	22
W093	Srav Prapay	Ind	9.33333	13.6667
W094	Nang Bang Bentre	Aus	18	9.33333
W095	DJ 24	Aus	13	8.33333
W096	DJ 102	Aus		13.6667
W097	Santhi 990	Admix		17.3333
W098	UZ ROS 7-13	Aus	21.75	21.5
W099	SL 22-620	Aus		27
W100	Spin Mere	Aus	28.5
W101	AMANE	Ind	12	17.5
W102	Padi Tarab Arab	TrJ		14.1667
W103	P 35	Aus	13.8333	14
W104	CAROLINO 164	Aus	10.625	17
W105	HKG 98	Aus	19.125	22.3333
W106	Daudzai Field Mix	Aus	20.3333	19.1667
W107	JP 5	Admix	26.5	17.6667
W108	Hi Muke	Aus	22.1	7.16667
W109	WIR 911	TeJ	15.875	11.5
W110	Lua Chua Chan	TrJ	3.5	4.16667
W111	Sereno	Ind	9.83333	5.66667
W112	ARC 10633	Ind	11	8.83333
W113	Simpor	TrJ	13	6.16667
W114	Heo Trang	Ind	5.33333	10.6667
W115	THAVALU	Aus	25.5	17.5
W116	WC 10253	TrJ	7	3.83333
W117	KRASNODARSKIJ 3352	TeJ	17	9
W118	EMBRAPA 1200	TrJ	5.66667	6
W119	WAB462-10-3-1	TrJ	6.25	7.66667
W120	Bombilla	TeJ	7	9.16667
W121	TCHAMPA	Aus	17.8333	13.6667
W122	BHIM DHAN	Jap	8.875	9.5
W123	WC 3532	TrJ	11	9.66667
W124	Kin Shan Zim	IndI	19.375	18.125
W125	Yong Chal Byo	Admix	22.1667	13.6667
W126	Pan Ju	IndI	9.33333	11
W127	Buphopa	Jap	2.5	3.16667
W128	TAINO 38	Admix	5	8.83333
W129	2	VI	8.25	12.1667
W130	LUSITANO	TeJ	7.66667	6.66667
W131	IARI 6621	Aus	13.3333	12.6667
W132	Hsin Hsing Pai Ku	IndI	6.5	18.5
W133	TD 70	Ind	9.33333	20.3333
W134	Dara	Aus	8.875	14.1667
W135	Shimla Early	Admix	28.6667	27.1667
W136	LA PLATA GENA F.A.	VI	5.83333	6.66667
W137	CM1, HAIPONG	Ind	13.5	4.5
W138	4595	IndI	9.16667	7.16667
W139	A 5	TeJ	13.375	11.3333
W140	Ittikulama	Aus	34.375	21.3333
W141	DNJ 179	Aus
W142	DNJ 121	Aus	13.625	16.875
W143	Jyanak	Jap	9.6	16.5
W144	Ao Chiu 2 Hao	IndI	23.5	21.5
W145	GUYANE 1	Ind	24.625	17.1667
W146	10340	IndI	12.6667	14.6667
W147	BR11	Ind	9.16667	6
W148	BR24	Ind	3.83333	6.66667
W149	93072	IndII	7.5	7.16667
W150	108S	IndII	5.33333	2.16667
W151	C418	IndII
W152	CDR22	IndII	9.83333	7.5
W153	Chenghui448	IndII	10.125	7.5
W154	Fengaizhan	IndII	11	8.5
W155	Gang46B	Ind	6	5.5
W156	Gumei2hao	Ind	7.5	5.33333
W157	Huajingxian74	Ind	6.66667	8.16667
W158	M3122	Admix
W159	R644	IndII	4.83333	6.66667
W160	Shennong265	TeJ	11.25	6.33333
W161	Y134	IndII	6.25	5.16667
W162	Yuanjing7	TeJ	9.5	11.8333
W163	Yuexiangzhan	Ind	13.1667	7.66667
W164	Zaoxian14	Ind	9.83333	10.5
W165	Zhong413	Ind	13.1667	8.5
W166	Zhongyouzao81	Ind	11.1667	15.8333
W167	Zihui100	Ind	13	9.33333
W168	Bg90-2	IndII	10.5	5
W169	IR72	IndII	6.83333	5.66667
W170	PR106	IndII	6.125	4.16667
W171	TKM9	IndII	10	4.83333
W172	Amo13 (Sana)	IndII	7.5	5.66667
W173	Khazar	TrJ	6.16667	5.33333
W174	Gayabyeo	IndII	9.75	7.66667
W175	Iksan438	Admix	3.16667	4.5
W176	Milyang23	IndII	9	4.16667
W177	MR185	IndII	7.625	7
W178	Manawthukha	IndII	8	6.83333
W179	Shwe Thwe Yin Hyv	IndII	10.5	7.66667
W180	Bg300	IndII	5.83333	7
W181	Bg94-1	IndII	12.1667	8.33333
W182	CR203	IndII	9.83333	6.16667
W183	OM997	IndII	4.83333	5.5
W184	PSB RC 28	IndII	5.66667	6.83333
W185	PSB RC 66	IndII	8	4.83333
W186	TEQING	Ind	10.1667	9.66667
W187	IR68552-55-3-2	Ind	8.375	7.16667
W188	IR66897B	IndII	15.5	10.5
W189	IR58025B	IndII	9.66667	5.33333
W190	Dhan4		8.66667	5.83333
W192	ASD16	Admix	4	3.66667
W193	Dianjing	TeJ	8.4	5.83333
W194	F6	IndII	5.75	5.5
W195	452	IndII	8.83333	5.16667
W197	Ai-Zi-DAO	IndII	5.16667	4.83333
W198	Babaomi	IndI	26.75	18.1667
W199	Diantun502	Ind	5.33333	3.16667
W200	Heiheaihui	IndII	8.66667	5.83333
W201	Jiangxisimiao	IndII	10	5.33333
W202	Laohudao	IndII	10.5	5.66667
W203	Linjintangdao	Ind	13.25	10.6667
W204	Mengguandamagu	IndI	14.1667	13.3333
W205	Pengshantieganzhan	IndI	10.75	15.8333
W206	Wumanggaonuo	Ind	5.25	2.83333
W207	Yunguang8hao	TeJ	10.75	8.5
W208	Zhongchao123	TeJ	6.25	7.83333
W209	Gizal159	TeJ	5.83333	8.66667
W210	Khao Daeng	IndI	16.3333	12.5
W211	Basmati370	IndII	12.1667	7.66667
W212	Bhavani	Ind	29.5	24.1667
W213	IR50	IndII	4.66667	5.66667
W214	Jhona349	Aus	11.25	11
W215	Karnal Local	Aus	10.625	12
W216	Type3	IndII	10	16.1667
W217	IRAT352	IndII	7.16667	4.16667
W218	TB154E-TB-2	IndII	4.16667	6
W219	Domsiah	VI	7.125	12.3333
W220	Tarommolai1	VI	16.125	18.25
W221	MR77 (seberang)	IndII	6.66667	4.83333
W222	ir6	IndII	12.5	5.33333
W223	At354	IndII	10	6.16667
W224	BG304	IndII	8	8.33333
W225	Lemont	TrJ	5.33333	6.83333
W226	M401	Jap	7.83333
W227	OM1706	IndII	8.5	6.5
W228	OM1723	IndII	8.66667	8.5
W229	X21	IndII	8.83333	8.66667
W230	X22	IndII	6.16667	8.83333
W231	X23	IndII	9.66667	10.8333
W233	C70	Ind	7.5	5.33333
W234	Q5	Ind	6.875	7.5
W235	Suiyangnian	IndI	25.5833	25.6667
W236	Pokhreli	IndII	6.75	5.5
W237	Govnd	IndII	7.66667	4.16667
W238	UPR191-66	IndII	8.5	7
W239	ASD18	IndII	10.75	7.5
W240	TGMS29	Ind	3.125	5.16667
W241	Phalguna	IndII	12.5	9.83333
W242	Ajaya	IndII	5.83333	5.83333
W243	Dodda	IndII	6.66667	5.5
W244	Palung 2	IndII	5.16667	5.66667
W245	TKM6	IndII	6.9	5.83333
W246	RUSTYLATE/中413	Ind	19.125	21.75
W247	Yenfangghu	IndI	10.3333	5.66667
W248	Heimichut	IndI	9.75	12.5
W249	Teksichut	TeJ	4.5	10.1667
W250	Eiko	TeJ	18.6667	10.5
W251	RUBIO	TrJ	9.33333	13.6667
W252	SADRI RICE 1	VI	6.16667	10.1667
W253	Sereendan Kuning	TrJ	5.83333	11.3333
W254	SAI-BUI-BAO	TrJ	4	10
W255	ZIRI	VI	11.75	12.6667
W256	Dacca6	VI	11.25	10.6667
W257	Latisai1	TrJ	7.16667	10.3333
W258	Amareles	VI	13.25	10.5
W259	Up15	IndII	14.5	12.1667
W260	Uz-Rosz 275	TrJ	7.83333	11.3333
W261	Ginga	Admix	10.25	12.6667
W262	Bintapan	IndI	13.6667	13
W263	SADAJIRA-19-303	IndII	11.25	5.5
W264	CHOROFA	Ind	10	6.5
W265	La110	IndII	9.33333	7
W266	Yunjiang35	IndII	10.1667	8.83333
W267	Yunhui72	Ind	11.8333	6.83333
W268	Wudadaozhong	Ind	17.25	7.16667
W269	IR65600-27-1-2-2	Ind	16.625	11.3333
W270	Yetuozai	Ind	12.5	8.5
W271	P59279	Ind	8.375	8.25
W272	Tsao wan ching	Ind	22.5	18.1667
W273	Anambae ndanggalasi	TrJ	3.66667	5.16667
W274	Er chiu ching	IndI	27	25.375
W275	Heen goda wee	TrJ	8.33333	6.66667
W276	Pathma wee	Ind	24.6667	18.6667
W277	Lakkhi kajal	Aus	23.625	13.5
W278	Moisdol	Aus	15.125	16.5
W279	Jabor sail	Aus	14.5	9.83333
W280	Sada solay	Aus	26
W281	Sholay	TeJ	9.125	12.5
W282	Ma ba you zhan	Ind	20.5	17.3333
W283	Daegujo	TeJ	8.5	8.33333
W284	Paikasa	TrJ	4.16667	7.16667
W285	Uwi	TrJ	3.83333	3.5
W286	Garia	Aus	15.8333	11.6667
W287	AUS 449	Aus	7.83333	7.33333
W288	Dourado Precoce	TrJ	10.25	14.5
W289	IR 661-1-140-3-117	IndII	5.33333	4.83333
W290	Aichi Asahi	TeJ
W291	IR 2071-625-1-252	IndII	18.1667	10.3333
W292	Khoia boro	Aus	18	13.1667
W293	IR 8	IndII	4.5	4.33333
W294	LABELLE	Admix	2.5	7.33333
W295	LEBONNET	IndII	12.5	7.16667
W296	AUS 371	Aus	10	7.16667
W297	AUS 373	Aus
W298	IR 36	IndII	10	8.66667
W299	JAYA	Ind	7.83333	8.66667
W300	NEW BONNET	TrJ	3.66667	6.83333
W301	IR 64	IndII	7	6
W302	KUNTLAN	TrJ	14.8333	16.8333
W303	British Honduras Creole	TrJ	7.16667	9.16667
W304	CPSLO 17	Admix	6.83333	5.16667
W305	AKITAKOMACHI	TeJ	6.66667	8.5
W306	BASMATI 385	VI	6.625	5.16667
W307	AGNO (PSBRC28)	IndII	7.375	6.83333
W308	PSBRC82	IndII	6.16667	3.33333
W309	NSICRC122	IndII	8.66667	6
W310	BRRI DHAN 29	IndII	8.16667	3.5
W311	PR 116	IndII	7.125	4.66667
W312	CIGEULIS	IndII	5.16667	3.33333
W313	OM 2517	IndII	7.75	5
W314	BRRI DHAN 28	IndII	14	4.66667
W315	CIBOGO	IndII	7.16667	5.83333
W316	NEDA	IndII	3.66667	5
W317	CIHERANG	IndII	6.16667	5.33333
W318	Qiuqianbai	IndI	17.1667	17.125
W319	Guangkexiangnuo	TeJ	5.375	4.66667
W320	Wenxiangnuo	Ind	10.5	9.33333
W321	Laozaogu	Ind
W322	Lengshuinuo	Ind	16.5	6.25
W323	Feienuo2	Jap
W324	Zimangfeie	Jap	12.8333
W325	Guantuibaihe	TeJ	5	10.5
W326	Haolvguangnian	Jap	7	7.16667
W327	JinghuB	TeJ	8.125	7.83333
W328	Sibeitichao6	Admix	5.5
W329	GPNO 5055	TrJ	14.6667	11.5
W330	ASWINA 330	Aus	21.3333	12.6667
